# Supplementary material for: 3D Optical Coherence Tomography image processing in BISCAP: characterization of biofilm structure and properties
Source: Bioinformatics. 2024 Jan 23;40(2):btae041. doi: 10.1093/bioinformatics/btae041 (PMC10868339; doi:10.1093/bioinformatics/btae041)
Supplement: btae041_Supplementary_Data [file btae041_supplementary_data.zip]

Archive with 2 entries (2 files):
- appendix1.pdf
- user_manual.pdf
